# Supplementary material for: Sabizabulin, a Potent Orally Bioavailable Colchicine Binding Site Agent, Suppresses HER2+ Breast Cancer and Metastasis
Source: Cancers (Basel). 2022 Oct 29;14(21):5336. doi: 10.3390/cancers14215336 (PMC9658816; doi:10.3390/cancers14215336)
Supplement: Supplementary file 1 [file cancers-14-05336-s001.zip]

Archive with 1 entries (1 files):
- cancers-2006238-supplementary.pdf
